# Supplementary material for: Health and political economy: building a new common sense in the United States
Source: Health Aff Sch. 2024 May 6;2(5):qxae041. doi: 10.1093/haschl/qxae041 (PMC11071682; doi:10.1093/haschl/qxae041)
Supplement: qxae041_Supplementary_Data [file qxae041_supplementary_data.zip]

Archive with 3 entries (3 files):
- coi_disclosure dc.docx
- coi_disclosure dh.docx
- coi_disclosure.docx
